# Supplementary material for: CXXC finger protein 1 is critical for T-cell intrathymic development through regulating H3K4 trimethylation
Source: Nat Commun. 2016 May 23;7:11687. doi: 10.1038/ncomms11687 (PMC4879243; doi:10.1038/ncomms11687)
Supplement: Supplementary Dataset 1 — gene expression data [file ncomms11687-s2.xlsx]

## Sheet: Cfp1 targets
Gene Symbol	Fold Change WT vs KO	Cfp1 Binding	Expression WT	Expression KO	H3K4me3 WT	H3K4me3 KO	Chromosome	Gene Name
Tbca	-24.1873	2.4	24.1873	0	1.5	1.9	13	tubulin-specific chaperone A
Gm5441	-18.0642	7.5	18.0642	0	0	0	12
Gm6981	-8.29893	1.5	8.29893	0	4	0	9
Lsm3	-8.19016	1.8	122.112	14.9096	2.3	0	6	U6 snRNA-associated Sm-like protein LSm3
Sft2d1	-7.73933	1.6	7.73933	0	1.8	0	17	vesicle transport protein SFT2A
Cd8a	-6.91514	1.6	3503.07	506.58	3.9	2.4	6	T-cell surface glycoprotein CD8 alpha chain
H2afz	-6.897	1.6	30.3492	4.40035	0	0	3	RecName: Full=Histone H2A;
Lin52	-6.03486	1.8	13.2406	2.19402	4.1	2.4	12	protein lin-52 homolog
Dnajc8	-6.03485	1.5	81.5743	13.5172	0	0	4	dnaJ homolog subfamily C member 8
Endou	-5.58684	1.5	546.521	97.8229	15.3	2.1	15	poly(U)-specific endoribonuclease isoform 2
R3hdm4	-5.32749	2.4	536.713	100.744	9.2	0	10
Rpl13	-5.21261	1.8	5.21261	0	0	0	8	6S ribosomal protein L13
Parp6	-4.9394	1.8	144.076	29.1687	3.4	0	9	poly [ADP-ribose] polymerase 6
Cwc15	-4.9141	1.4	200.658	40.8331	1.7	0	9	protein CWC15 homolog
Slc7a11	-4.90274	2.1	454.899	92.7846	0	0	3	cystine/glutamate transporter
Hnrnpab	-4.5867	1.6	707.155	154.175	3.8	3.5	11	heterogeneous nuclear ribonucleoprotein A/B
Ptges3	-4.48304	1.5	53.9614	12.0368	0	0	10	prostaglandin E synthase 3
Hdac1	-4.48303	1.9	53.496	11.933	0	0	4	histone deacetylase 1
Rmnd5a	-4.40041	1.6	2256.29	512.745	3.7	0	6	protein RMD5 homolog A
Crlf3	-4.39583	1.8	181.461	41.2803	1.9	1.7	11	cytokine receptor-like factor 3
Hdac2	-4.35599	2.3	388.542	89.1971	3.4	0	10	histone deacetylase 2
Tdrd5	-4.31213	1.5	286.991	66.5544	3.4	2.8	1	tudor domain-containing protein 5
Gp2	-4.31063	4.5	51.2564	11.8907	0	0	7	pancreatic secretory granule membrane major
Chmp2a	-4.31063	2.1	153.117	35.5208	3.5	0	7	charged multivesicular body protein 2a
Gm11110	-4.31062	3	39.5264	9.16954	2.6	0	17	Mus musculus 1 days neonate cerebellum cDNA, RIKEN full-length enriched library, clone:B9353I1 product:unclassifiable, full insert sequence.
Snrpd3	-4.31062	2.2	67.1426	15.5761	3.3	0	10	small nuclear ribonucleoprotein Sm D3
Nudt1	-4.31061	3.2	64.7829	15.0287	6.4	1.9	5	7,8-dihydro-8-oxoguanine triphosphatase
Pag1	-4.2601	4.2	790.039	185.451	2.7	1.8	3	phosphoprotein associated with
Ubqln1	-4.23174	1.6	274.781	64.9333	3.9	0	13	ubiquilin-1 isoform 1
Lck	-4.21228	2.9	1072.85	254.696	6.9	0	4	proto-oncogene tyrosine-protein kinase LCK
Hsdl2	-4.20009	1.5	293.038	69.7695	1.9	3.6	4	hydroxysteroid dehydrogenase-like protein 2
Ddit4	-4.17798	2	303.253	72.5836	8.4	0	10	DNA damage-inducible transcript 4 protein
Gabarapl2	-4.13817	2.9	4.13817	0	2.3	0	8	gamma-aminobutyric acid receptor-associated
Anxa5	-4.12587	1.4	157.697	38.2215	4.9	0	3	annexin A5
Satb1	-4.07467	2	6080.39	1492.24	9.3	1.7	17	DNA-binding protein SATB1
Xrcc6	-4.07279	2.5	525.879	129.12	8.8	1.8	15	X-ray repair cross-complementing protein 6
Atp6v1c1	-4.05199	2.2	90.8505	22.4212	1.9	0	15	V-type proton ATPase subunit C 1
Gm20605	-4.05042	2.5	110.514	27.2846	10	4.1	5
Safb	-4.04535	1.6	155.438	38.4239	10	3	17	scaffold attachment factor B
Ccnd3	-4.01412	2	488.249	121.633	23.1	0	17	G1/S-specific cyclin-D3
Ccdc28b	-3.98732	2.7	178.631	44.7998	5.6	0	4	coiled-coil domain-containing protein 28B
Caap1	-3.9127	1.8	113.451	28.9956	0	0	4
Top1	-3.90963	1.9	616.853	157.778	0	0	2	DNA topoisomerase 1
Ptprc	-3.84849	2.3	4238.92	1101.45	0	2.3	1	receptor-type tyrosine-protein phosphatase C
Tec	-3.77553	2.1	103.485	27.4094	1.6	0	5	tyrosine-protein kinase Tec isoform a
Rorc	-3.71784	2.9	1084.74	291.766	10.6	4.2	3	nuclear receptor ROR-gamma
Lamtor2	-3.66403	2.3	120.739	32.9525	3.7	0	3
Ezr	-3.64528	2	1027.72	281.932	2.3	1.7	17	ezrin
Mbd2	-3.62849	1.6	839.579	231.385	2.9	9.7	18	methyl-CpG-binding domain protein 2
Spast	-3.61892	1.6	311.857	86.174	2.5	0	17	spastin isoform 1
Chmp4b	-3.60523	3.6	116.157	32.219	0	0	2	charged multivesicular body protein 4b
Cd247	-3.5661	1.6	820.097	229.97	27.9	0	1	CD247 antigen isoform theta precursor
Ctsd	-3.54135	4.2	554.143	156.478	5.4	0	7	cathepsin D precursor
Upf3a	-3.53472	1.9	118.681	33.5758	2.5	0	8	UPF3 regulator of nonsense transcripts homolog
Jmjd7	-3.5159	1.4	25.7199	7.31531	4.5	0	2	jmjC domain-containing protein 7
Gm4566	-3.4485	2.9	60.9836	17.6841	0	0	17	Mus musculus predicted gene 4566 (Gm4566), non-coding RNA.
Fam136a	-3.44848	3.2	10.1006	2.929	2.3	0	6	hypothetical protein LOC66488
Fam107a	-3.36228	1.6	50.3057	14.9618	0	0	14	downregulated in renal cell carcinoma
Rdx	-3.33823	1.5	456.633	136.789	4	0	9	radixin isoform a
Ccng2	-3.33642	1.9	629.288	188.612	3.4	0	5	cyclin-G2
Cdca4	-3.29987	2.1	186.09	56.3932	2.5	3.3	12	cell division cycle-associated protein 4
Pstpip1	-3.29174	2	92.019	27.9545	8.2	0	9	proline-serine-threonine phosphatase-interacting
Prr5	-3.27606	2.1	41.9906	12.8174	15.3	0	15	proline-rich protein 5
Sh3kbp1	-3.27582	2.3	785.68	239.842	0	0	X	SH3 domain-containing kinase-binding protein 1
Map4k5	-3.27219	1.8	141.861	43.3535	3.4	0	12	mitogen-activated protein kinase kinase kinase
Eef1a1	-3.24955	2	111.076	34.182	0	2.3	9	elongation factor 1-alpha 1
Egr1	-3.23703	1.8	262.704	81.1558	6.9	6.9	18	early growth response protein 1
Anxa2	-3.2236	2.6	253.832	78.7419	4.4	0	9	annexin A2
Bach1	-3.19649	2.4	166.841	52.195	14.7	0	16	transcription regulator protein BACH1
Phf14	-3.19411	1.4	335.148	104.927	0	0	6	PHD finger protein 14 isoform 1
Pfn1	-3.18507	2.2	1239.93	389.294	4.7	0	11	profilin-1
Ak8	-3.16112	3.8	28.4137	8.98849	7.2	0	2	putative adenylate kinase-like protein C9orf98
Eif3h	-3.1252	1.3	191.542	61.2896	0	0	15	eukaryotic translation initiation factor 3
Clint1	-3.12088	1.8	432.036	138.434	0	0	11	clathrin interactor 1
Tspan6	-3.10365	1.6	82.8104	26.6816	0	0	X	tetraspanin-6
Mapkapk5	-3.10365	1.6	66.1208	21.3042	2.3	2.9	5	MAP kinase-activated protein kinase 5
Ntm	-3.10365	6.5	40.3747	13.0088	0	0	9	neurotrimin precursor
Agpat4	-3.07902	1.1	53.0813	17.2397	3.8	0	17	1-acyl-sn-glycerol-3-phosphate acyltransferase
Fnbp1	-3.04082	1.9	679.957	223.61	16.3	0	2	formin-binding protein 1 isoform c
Bre	-3.01828	2	43.6591	14.4649	1.6	2.2	5	BRCA1-A complex subunit BRE isoform I
Slc9a9	-3.01744	4.6	195.106	64.6594	0	2.2	9	sodium/hydrogen exchanger 9
Ifitm3	-3.01744	1.8	43.8084	14.5184	0	0	7	interferon-induced transmembrane protein 3
Insig1	-3.01744	2.1	21.441	7.1057	3.7	0	5	insulin-induced gene 1 protein
Kif2a	-3.00856	1.9	179.153	59.5477	0	0	13	kinesin-like protein KIF2A isoform 1
Creb1	-2.98681	2	359.038	120.208	3.3	0	1	cyclic AMP-responsive element-binding protein 1
Nav2	-2.97525	1.6	171.936	57.7888	10.8	0	7	neuron navigator 2 isoform 2
Tbl1xr1	-2.96083	1.4	339.323	114.604	2.2	2.3	3	F-box-like/WD repeat-containing protein TBL1XR1
Dcaf6	-2.95584	1.5	147.246	49.8152	4.9	0	1	DDB1- and CUL4-associated factor 6
Elf1	-2.94754	2.4	1033.02	350.469	4.1	0	14	ETS-related transcription factor Elf-1
Parvg	-2.94238	2.1	306.979	104.33	12.7	0	15	gamma-parvin isoform 2
Bcl11b	-2.94098	13.5	1161.96	395.093	38.3	6	12	B-cell lymphoma/leukemia 11B isoform a
Spryd7	-2.93122	2	40.7941	13.9171	0	0	14
Dhrs3	-2.91223	2.1	287.232	98.6296	5.9	0	4	short-chain dehydrogenase/reductase 3 isoform 2
Mfsd4	-2.90123	1.6	245.265	84.5384	4.9	2.9	1	major facilitator superfamily domain-containing
Cep44	-2.89987	2	107.255	36.9862	0	0	8
Atp13a2	-2.8984	1.8	47.8389	16.5053	2.3	0	4	probable cation-transporting ATPase 13A2 isoform
Cdc123	-2.89427	2	234.879	81.153	1.8	0	2	cell division cycle protein 123 homolog
Hdac7	-2.8934	5.2	633.785	219.045	24	8.9	15	histone deacetylase 7
Sema4d	-2.89248	1.8	417.154	144.22	20.9	0	13	semaphorin-4D precursor
Tcp11l2	-2.87375	5.9	152.078	52.9197	2.5	3	10	T-complex protein 11-like protein 2
Rbpms2	-2.87375	2.5	20.7332	7.21469	4.2	0	9	RNA-binding protein with multiple splicing 2
Rps24	-2.87374	1.5	48.0355	16.7153	4.3	0	14	4S ribosomal protein S24 isoform 3
Ppp6r3	-2.87277	2.3	261.227	90.9322	2.9	0	19	serine/threonine-protein phosphatase 6
Cacna1e	-2.86832	2	168.962	58.9062	3.1	0	1	voltage-dependent R-type calcium channel subunit
Suz12	-2.86375	1.6	481.517	168.142	3.5	0	11	polycomb protein Suz12 isoform 1
Ppp2ca	-2.845	6.4	346.706	121.865	0	0	11	serine/threonine-protein phosphatase 2A
Egln3	-2.83781	2.3	119.722	42.1881	3.1	2.2	12	egl nine homolog 3
Pycard	-2.82421	1.9	180.452	63.8947	0	0	7	apoptosis-associated speck-like protein
Zap70	-2.81608	1.6	147.964	52.5426	7.7	2.5	1	tyrosine-protein kinase ZAP-7
Phf3	-2.79146	2.5	394.224	141.225	2.2	0	1	PHD finger protein 3
Slc16a1	-2.78231	2.7	259.986	93.4424	4.2	0	3	monocarboxylate transporter 1
Rnf20	-2.75735	1.4	289.257	104.904	2.2	0	4	E3 ubiquitin-protein ligase BRE1A
Msn	-2.74123	2.9	1121.57	409.148	0	0	X	moesin
Polr1d	-2.73658	6.4	150.888	55.1374	7	4.1	5	DNA-directed RNA polymerases I and III subunit
Ldlrad3	-2.73006	3.1	374.572	137.203	19.4	8.3	2	low-density lipoprotein receptor class A
Klhl6	-2.71569	1.8	318.7	117.355	0	0	16	kelch-like protein 6
Txk	-2.699	3.7	129.994	48.1638	0	0	5	tyrosine-protein kinase TXK isoform 1
Cd96	-2.69266	1.8	423.949	157.446	0	2.3	16	T-cell surface protein tactile precursor
Itga6	-2.67326	2.1	177.736	66.4866	5.5	0	2	integrin alpha-6
Brd1	-2.66555	3.3	239.204	89.7391	0	0	15	bromodomain containing 1
Mapkap1	-2.66345	4.8	201.135	75.5168	3.5	0	2	target of rapamycin complex 2 subunit MAPKAP1
Bpgm	-2.66027	1.4	211.791	79.6127	0	2	6	bisphosphoglycerate mutase
Sugp2	-2.65758	2	86.917	32.7053	3	0	8	SURP and G-patch domain-containing protein 2
Mbnl2	-2.65197	2.4	565.194	213.122	0	1.8	14	muscleblind-like protein 2 isoform 1
Kctd18	-2.63929	1.8	187.959	71.2157	0	0	1	potassium channel tetramerization domain
Upf2	-2.63002	1.9	188.897	71.8234	0	0	2	regulator of nonsense transcripts 2
Spint2	-2.62962	2.4	191.843	72.9546	5.2	2	7	kunitz-type protease inhibitor 2 isoform a
Fnta	-2.6223	3.4	157.387	60.0188	0	0	8	protein
Tgfbr3	-2.62017	7.7	103.847	39.6337	4.1	3.7	5	transforming growth factor beta receptor type 3
Ano6	-2.60874	1.3	584.253	223.96	6.3	2.5	15	anoctamin-6
Akap12	-2.60596	4.4	172.681	66.2638	9.2	1.7	10	A-kinase anchor protein 12
St6gal1	-2.60295	2.1	171.402	65.8492	10.6	4	16	beta-galactoside alpha-2,6-sialyltransferase 1
Oser1	-2.59629	2.2	2.59629	0	4	0	2
Aamdc	-2.5873	1.8	77.1059	29.8017	4.8	0	7
Slc51b	-2.58637	1.4	24.9308	9.63929	0	0	9
Btbd1	-2.58637	1.9	8.10812	3.13494	2.1	0	7	BTB/POZ domain-containing protein 1
Gm933	-2.58637	1.4	23.3966	9.04611	0	0	16
Ndufa4	-2.58637	2.6	98.9124	38.2437	3.5	0	6	NADH dehydrogenase [ubiquinone] 1 alpha
Ift43	-2.58637	1.9	31.2092	12.0668	7.5	2.3	12
Papd5	-2.57151	1.6	137.493	53.4679	0	0	8	PAP-associated domain-containing protein 5
Hspa4l	-2.56535	2.9	139.056	54.2054	2.9	0	3	heat shock 7 kDa protein 4L
Card11	-2.56025	2.6	96.6513	37.7508	13.2	0	5	caspase recruitment domain-containing protein
Ranbp2	-2.55833	4.2	312.416	122.117	2.2	0	10	E3 SUMO-protein ligase RanBP2
Pdpk1	-2.55132	1.6	404.374	158.496	5.8	0	17	3-phosphoinositide-dependent protein kinase 1
Zcchc6	-2.54695	2	432.697	169.888	1.6	0	13	terminal uridylyltransferase 7
Rnf34	-2.54327	1.4	122.451	48.1471	2.9	0	5	E3 ubiquitin-protein ligase RNF34
G3bp2	-2.53917	1.8	473.794	186.594	2.7	0	5	ras GTPase-activating protein-binding protein 2
Phf20l1	-2.52958	1.3	297.924	117.776	0	0	15	PHD finger protein 2-like protein 1
Il27ra	-2.5289	3.7	67.1324	26.5461	5	0	8	interleukin-27 receptor subunit alpha precursor
Suds3	-2.52096	2.2	68.689	27.2472	16.4	0	5	sin3 histone deacetylase corepressor complex
Camk4	-2.52033	1.6	928.755	368.505	2.4	2.1	18	calcium/calmodulin-dependent protein kinase type
Rad23b	-2.51685	1.8	192.608	76.5275	2.1	0	4	UV excision repair protein RAD23 homolog B
Riok1	-2.5114	1.9	99.0206	39.4284	2.7	0	13	serine/threonine-protein kinase RIO1
Nudcd3	-2.50227	2.3	121.806	48.6782	7.9	0	11	nudC domain-containing protein 3
Map2k6	-2.50015	3.5	113.96	45.5812	0	1.5	11	dual specificity mitogen-activated protein
Mtss1	-2.49874	2.6	232.032	92.8597	13.2	3.3	15	metastasis suppressor protein 1 isoform 1
Lemd3	-2.49465	2	116.284	46.6133	5.2	0	10	inner nuclear membrane protein Man1
B3gnt2	-2.48795	2.3	403.489	162.177	5.8	4.4	11	UDP-GlcNAc:betaGal
Mad1l1	-2.48292	7.2	110.602	44.5452	48.8	18.8	5	mitotic spindle assembly checkpoint protein
Ccdc106	-2.47988	4.2	35.6426	14.3727	8.8	2.4	7	coiled-coil domain-containing protein 16
Lonp2	-2.47878	2.6	187.213	75.5263	0	0	8	lon protease homolog 2, peroxisomal isoform 1
Stk4	-2.46428	1.6	772.943	313.659	1.9	0	2	serine/threonine-protein kinase 4
Thra	-2.4632	4.1	36.1123	14.6607	3.2	2.6	11	thyroid hormone receptor alpha
Gsr	-2.45705	2.3	86.5114	35.2094	0	0	8	glutathione reductase, mitochondrial precursor
Snx25	-2.45374	1.8	97.8482	39.8772	0	0	8	sorting nexin-25
Txndc15	-2.42962	1.8	82.3299	33.8859	0	0	13	thioredoxin domain-containing protein 15
Sesn1	-2.4243	1.6	232.878	96.0598	7.2	2.8	10	sestrin-1 isoform 2
Ppp2r5c	-2.42055	5.3	340.148	140.525	26	3.7	12	serine/threonine-protein phosphatase 2A 56 kDa
Atp13a3	-2.41895	2.6	778.997	322.039	0	0	16	probable cation-transporting ATPase 13A3 isoform
Tmem57	-2.40744	2.1	156.956	65.1963	0	0	4	macoilin
Ccny	-2.40293	3.5	264.505	110.076	5.4	0	18	cyclin-Y
Lcp2	-2.39536	2.3	562.04	234.637	2.3	3.7	11	lymphocyte cytosolic protein 2
Ccdc186	-2.39314	2.4	237.081	99.067	0	0	19	#N/A
Pde4d	-2.39209	4.5	226.675	94.7602	6.8	0	13	cAMP-specific 3',5'-cyclic phosphodiesterase 4D
Rb1cc1	-2.38218	1.4	241.736	101.477	2.4	2.3	1	RB1-inducible coiled-coil protein 1
Gm12695	-2.37084	2	27.2341	11.4871	0	0	4	predicted gene 12695
Csnk2b	-2.37084	1.8	79.3058	33.4505	1.9	0	17	casein kinase II subunit beta
Ctcf	-2.37084	1.8	513.424	216.558	0	0	8	transcriptional repressor CTCF
Metap1d	-2.37083	3.3	106.297	44.8353	1.8	2.4	2	methionine aminopeptidase 1D, mitochondrial
Gabbr1	-2.36583	1.5	106.674	45.0894	2.3	2.2	17	gamma-aminobutyric acid type B receptor subunit
Rab2a	-2.36389	3.5	167.579	70.8912	0	0	4	ras-related protein Rab-2A
Itsn2	-2.36107	1.2	478.487	202.657	2.3	0	12	intersectin-2 isoform 1
Tpr	-2.35935	3.1	787.399	333.736	3.6	0	1	nuclear pore complex-associated protein Tpr
Taok3	-2.3579	1.9	184.897	78.416	15.2	0	5	serine/threonine-protein kinase TAO3
Mamld1	-2.35125	1.6	36.1643	15.3809	0	0	X	mastermind-like domain-containing protein 1
Olfr225	-2.34005	2.1	61.153	26.1332	0	0	11	olfactory receptor 225
Fam172a	-2.33543	1.9	194.694	83.3653	0	0	13	RecName: Full=Protein FAM172A; Flags: Precursor;
Ssbp2	-2.32977	3.1	115.82	49.713	5.6	0	13	single-stranded DNA-binding protein 2 isoform 2
Ltv1	-2.32773	2	123.864	53.2124	2.5	0	10	protein LTV1 homolog
Rnf19a	-2.32611	2.3	135.623	58.3046	2.5	0	15	E3 ubiquitin-protein ligase RNF19A
Mitd1	-2.32111	3	115.492	49.7573	0	0	1	MIT domain-containing protein 1
Tpm1	-2.31945	2.6	185.937	80.1642	0	2.2	9	tropomyosin alpha-1 chain isoform 1
Dhx36	-2.31206	1.8	144.283	62.4045	0	0	3	probable ATP-dependent RNA helicase DHX36
Tcf20	-2.29386	1.6	360.913	157.339	6	0	15	transcription factor 2 isoform a
Api5	-2.29144	1.8	110.642	48.285	3.7	0	2	apoptosis inhibitor 5
Brwd1	-2.28981	6.4	372.097	162.501	4.2	3.2	16	bromodomain and WD repeat-containing protein 1
Efr3a	-2.2865	2.4	189.927	83.0644	0	0	15	protein EFR3 homolog A
Txnrd1	-2.28055	1.8	130.928	57.4108	2.2	0	10	thioredoxin reductase 1, cytoplasmic isoform 2
Phf2	-2.27396	1.8	583.64	256.662	18.1	0	13	PHD finger protein 2
Abcc5	-2.26573	2.1	223.79	98.7719	2.5	0	16	multidrug resistance-associated protein 5
Kdm1a	-2.26307	1.4	141.233	62.4076	2.5	0	4	lysine-specific histone demethylase 1A
Tbrg3	-2.26119	1.6	151.97	67.2081	3.4	0	15	Mus musculus 3 days neonate thymus cDNA, RIKEN full-length enriched library, clone:A6398E12 product:unclassifiable, full insert sequence.
Ankrd6	-2.26088	1.6	140.962	62.3482	5.7	2.6	4	ankyrin repeat domain-containing protein 6
Gsn	-2.25629	1.3	81.3695	36.0634	12.3	0	2	gelsolin precursor
Ppa2	-2.25479	5.7	99.8133	44.2673	2.4	0	3	inorganic pyrophosphatase 2, mitochondrial
Wdr1	-2.2511	2	198.684	88.2608	3.8	0	5	WD repeat-containing protein 1
Deaf1	-2.24654	2.1	78.2594	34.8356	3.7	0	7	Mus musculus deformed epidermal autoregulatory factor 1 mRNA, complete cds.
Tsc22d1	-2.24337	2.4	121.745	54.2688	5.1	0	14	TSC22 domain family protein 1 isoform 2
Suv420h1	-2.24329	1.4	412.011	183.664	5.1	0	19	histone-lysine N-methyltransferase SUV42H1
Rrp15	-2.24153	2.5	43.4628	19.3898	3.5	0	1	RRP15-like protein
Gmds	-2.24152	2.1	34.9141	15.5761	0	0	13	GDP-mannose 4,6 dehydratase
Nbr1	-2.24117	1.9	320.739	143.112	2.1	1.7	11	next to BRCA1 gene 1 protein
Mms19	-2.23834	1.6	52.3267	23.3775	3.1	0	19	MMS19 nucleotide excision repair protein
Gm10653	-2.23821	1.5	17.0917	7.63632	3.1	0	9	SubName: Full=Putative uncharacterized protein;
Ppp1r12a	-2.23707	2.9	358.707	160.347	4.1	0	10	protein phosphatase 1 regulatory subunit 12A
Cerk	-2.22868	1.8	216.776	97.2665	8.6	5.7	15	ceramide kinase
Tnrc6b	-2.22615	7.2	341.543	153.423	5.1	0	15	trinucleotide repeat-containing gene 6B protein
Tm9sf2	-2.21996	2.3	136.416	61.4497	2.4	0	14	transmembrane 9 superfamily member 2 precursor
Man1a2	-2.21689	1.6	147.042	66.3282	0	0	3	mannosyl-oligosaccharide 1,2-alpha-mannosidase
Cyp11b1	-2.21688	2.6	30.4409	13.7314	0	0	15	cytochrome P45, family 11, subfamily b,
Cdk5rap2	-2.21356	1.8	68.7603	31.0632	3.7	0	4	CDK5 regulatory subunit-associated protein 2
Mpg	-2.20617	1.9	56.6883	25.6954	2.7	0	11	DNA-3-methyladenine glycosylase
Tlk2	-2.19843	1.4	293.991	133.728	4.4	0	11	serine/threonine-protein kinase tousled-like 2
Chsy1	-2.19757	1.9	126.246	57.448	0	0	7	chondroitin sulfate synthase 1
Nae1	-2.1945	2.6	62.805	28.6193	0	0	8	NEDD8-activating enzyme E1 regulatory subunit
Rsf1	-2.18725	4.2	299.537	136.947	4.8	0	7	remodeling and spacing factor 1
Dip2b	-2.18639	1.8	208.527	95.3751	4.4	3	15	disco-interacting protein 2 homolog B isoform 1
Lrrfip1	-2.18481	2.7	464.653	212.674	11.6	5.8	1	leucine-rich repeat flightless-interacting
Prpf6	-2.18226	2.4	107.525	49.2724	3.2	1.6	2	pre-mRNA-processing factor 6
Gucy1b2	-2.17815	1.6	34.3362	15.7639	0	0	14	guanylate cyclase soluble subunit beta-2
Pou6f1	-2.1752	1.8	145.374	66.8324	0	0	15	POU domain, class 6, transcription factor 1
Ccng1	-2.17473	1.6	325.642	149.739	2	0	11	cyclin-G1
Dnajc10	-2.17255	1.6	126.044	58.0165	2.3	0	2	dnaJ homolog subfamily C member 1
Snrnp48	-2.17127	4.2	154.146	70.9935	0	0	13	U11/U12 small nuclear ribonucleoprotein 48 kDa
Cdc23	-2.17106	1.9	137.752	63.4493	1.7	0	18	cell division cycle protein 23 homolog
Nfatc3	-2.16837	2	1399.23	645.291	6.8	1.7	8	nuclear factor of activated T-cells, cytoplasmic
E4f1	-2.15718	1.6	84.3492	39.1016	0	0	17	transcription factor E4F1
Vopp1	-2.15531	2.4	77.2861	35.8584	0	0	6	EGFR-coamplified and overexpressed protein
Fam173a	-2.15531	2.2	96.0998	44.5874	6.7	0	17	hypothetical protein LOC214917
Gm826	-2.15531	1.8	55.4523	25.7282	1.8	0	2	hypothetical protein LOC329554
Kcnmb3	-2.15531	4.3	28.1626	13.0666	0	0	3	calcium-activated potassium channel subunit
Rpap3	-2.15531	1.4	17.9443	8.32562	0	0	15	RNA polymerase II-associated protein 3
Alkbh5	-2.15531	2.2	124.523	57.775	5.3	0	11	probable alpha-ketoglutarate-dependent
Gm10637	-2.15531	2.2	48.3362	22.4266	0	0	8
Dynlrb2	-2.15531	2	39.3729	18.2679	0	0	8	dynein light chain roadblock-type 2
Dnajb14	-2.15531	1.6	54.7732	25.4132	0	0	3	dnaJ homolog subfamily B member 14
Tcf12	-2.15432	3.7	866.454	402.193	2.4	2.2	9	transcription factor 12
Rab22a	-2.14225	2.5	174.198	81.3154	4.3	0	2	ras-related protein Rab-22A
Pgam5	-2.14224	2.2	160.073	74.7221	0	0	5	serine/threonine-protein phosphatase PGAM5,
Pip4k2b	-2.14141	2.1	123.597	57.7175	2.9	0	11	phosphatidylinositol-5-phosphate 4-kinase type-2
Ppp2r1a	-2.1414	2.5	138.416	64.638	3.1	0	17	serine/threonine-protein phosphatase 2A 65 kDa
Prkch	-2.13657	1.6	140.096	65.5706	11	7.9	12	protein kinase C eta type
Tmf1	-2.13478	1.5	217.692	101.974	2.3	0	6	TATA element modulatory factor
Raly	-2.13342	3.4	115.517	54.1464	3.9	0	2	RNA-binding protein Raly long isoform
Actl6a	-2.13262	1.6	96.8026	45.3913	0	0	3	actin-like protein 6A
Ube2r2	-2.13233	2.5	454.275	213.042	3.6	0	4	ubiquitin-conjugating enzyme E2 R2
Txndc16	-2.12837	2.5	79.5376	37.3702	4.4	0	14	thioredoxin domain-containing protein 16
Adam12	-2.12779	5.5	61.3015	28.8099	2.1	0	7	disintegrin and metalloproteinase
Gsdmd	-2.12216	1.6	73.0705	34.4322	2.2	0	15	gasdermin-D
Prkcd	-2.12215	4.6	93.5302	44.0733	9.7	0	14	protein kinase C delta type
Slc45a4	-2.12039	2	45.4512	21.4353	2.5	0	15	solute carrier family 45 member 4 isoform 1
Kdm3a	-2.11967	2.7	314.826	148.526	2.6	0	6	lysine-specific demethylase 3A
Dnajc3	-2.11919	2.4	343.811	162.237	0	0	14	dnaJ homolog subfamily C member 3 precursor
Tecr	-2.11221	2.1	175.144	82.9198	3.4	0	8	trans-2,3-enoyl-CoA reductase isoform 1
Entpd4	-2.10742	7.6	115.719	54.9102	0	3.1	14	ectonucleoside triphosphate diphosphohydrolase
Unkl	-2.10741	5.4	18.6626	8.8557	10.1	0	17	RING finger protein unkempt-like isoform 1
Rassf5	-2.10741	2	235.821	111.901	1.9	1.8	1	ras association domain-containing protein 5
Ppp6r2	-2.10724	2.1	106.516	50.5477	0	0	15	serine/threonine-protein phosphatase 6
Def6	-2.10044	1.4	238.658	113.623	13.1	4.1	17	differentially expressed in FDCP 6
Lipa	-2.09557	1.4	886.501	423.035	2.4	0	19	lysosomal acid lipase/cholesteryl ester
Svs1	-2.09373	1.3	49.6521	23.7147	0	0	6	seminal vesicle-secreted protein I precursor
Lbh	-2.09235	2.7	285.518	136.458	8.1	4.3	17	protein LBH
Mob1b	-2.08347	1.4	111.265	53.4037	0	0	5
Mvb12b	-2.07925	1.8	133.151	64.0381	42.7	2.3	2
Rab11fip4	-2.07924	2.6	52.8686	25.4269	36.8	0	11	rab11 family-interacting protein 4
Cand1	-2.07772	1.8	119.059	57.3027	3.5	0	10	cullin-associated NEDD8-dissociated protein 1
Gbas	-2.07693	1.9	102.448	49.3267	0	0	5	protein NipSnap homolog 2
Mpped2	-2.07526	5.4	41.0867	19.7983	0	0	2	metallophosphoesterase MPPED2
Isy1	-2.07448	1.4	192.876	92.9754	1.7	0	6	pre-mRNA-splicing factor ISY1 homolog
Pigm	-2.07178	2.2	166.096	80.1708	0	0	1	GPI mannosyltransferase 1
Xpc	-2.0691	1.8	93.8184	45.3426	2.3	0	6	DNA repair protein complementing XP-C cells
Dnajb5	-2.0691	1.5	63.2286	30.5585	0	0	4	dnaJ homolog subfamily B member 5
Fam151b	-2.0691	2.2	35.1879	17.0064	1.6	0	13	hypothetical protein LOC73942
Kdm4d	-2.06909	1.4	18.2813	8.83541	1.7	0	9	lysine-specific demethylase 4D
Azin1	-2.06884	1.5	210.587	101.79	4.4	0	15	antizyme inhibitor 1
Foxn3	-2.06673	6.4	271.81	131.517	17.9	0	12	forkhead box protein N3
Cuedc1	-2.06342	2.7	42.0144	20.3615	12.3	0	11	CUE domain-containing protein 1 isoform 1
Pak4	-2.06294	2.4	93.7586	45.449	6.8	0	7	serine/threonine-protein kinase PAK 4
Slc1a5	-2.06069	2.4	144.101	69.9286	6.1	0	7	neutral amino acid transporter B()
Dnmt3a	-2.04837	6.6	180.053	87.9007	20.4	2	12	DNA (cytosine-5)-methyltransferase 3A isoform 1
Dazap1	-2.04283	3.1	87.6971	42.9292	9.2	0	10	DAZ-associated protein 1 isoform c
Zfyve1	-2.04036	1.3	74.4208	36.4743	2.2	0	12	zinc finger FYVE domain-containing protein 1
Usp24	-2.03576	1.6	214.993	105.608	0	0	4	ubiquitin carboxyl-terminal hydrolase 24
Itch	-2.03431	1.3	307.712	151.261	0	0	2	E3 ubiquitin-protein ligase Itchy
Slc25a13	-2.03215	1.6	42.8874	21.1044	2.1	0	6	calcium-binding mitochondrial carrier protein
D17H6S53E	-2.03215	1.8	62.9485	30.9763	1.9	0	17	G4 protein
Tkt	-2.02853	1.5	50.2529	24.7731	2.4	0	14	transketolase
Metap2	-2.02676	1.6	108.925	53.7435	3.1	0	10	methionine aminopeptidase 2
Slc25a37	-2.02199	2	443.347	219.263	5.7	6.9	14	mitoferrin-1
F2r	-2.02153	1.4	167.335	82.7763	2.3	0	13	proteinase-activated receptor 1 precursor
Kpna3	-2.0206	2.5	145.983	72.2473	0	0	14	importin subunit alpha-3
Tnk2	-2.0202	1.6	138.632	68.623	19.9	0	16	activated CDC42 kinase 1 isoform 1
Rbm22	-2.01863	1.6	187.263	92.7672	0	0	18	pre-mRNA-splicing factor RBM22
Atp2c2	-2.01162	2.1	26.4237	13.1355	6.1	0	8	calcium-transporting ATPase type 2C member 2
Defb20	-2.01162	2	41.1418	20.4521	0	0	2	beta-defensin 2 precursor
Crk	-2.00854	2.5	206.112	102.618	0	0	11	adapter molecule crk
Rbm19	-2.00764	3.3	26.9004	13.399	12.4	0	5	probable RNA-binding protein 19
Rftn1	-2.00013	5.2	83.945	41.9698	9.3	0	17	raftlin
Abhd13	-1.999	2	155.828	77.9528	0	2	8	abhydrolase domain-containing protein 13
Gtpbp1	-1.98951	1.6	143.216	71.9855	8	0	15	GTP-binding protein 1
Cep250	-1.98596	2.1	131.753	66.3421	12.3	2.2	2	centrosome-associated protein CEP25 isoform 1
Usp34	-1.98201	1.6	294.569	148.621	4.5	0	11	ubiquitin carboxyl-terminal hydrolase 34
Polr3e	-1.97782	1.8	37.855	19.1398	2.3	2.4	7	DNA-directed RNA polymerase III subunit RPC5
Nr1d2	-1.97781	2.6	34.0864	17.2344	3.5	0	14	nuclear receptor subfamily 1 group D member 2
Ctdp1	-1.9757	2.1	60.5285	30.6365	8.4	3.1	18	RNA polymerase II subunit A C-terminal domain
Olfm2	-1.97057	2	42.5486	21.592	3	0	9	noelin-2 precursor
Nags	-1.97057	1.9	30.6792	15.5687	0	0	11	N-acetylglutamate synthase, mitochondrial
Slc31a1	-1.96852	2.6	148.395	75.3842	3.3	0	4	high affinity copper uptake protein 1
Kdm3b	-1.96646	3.7	273.136	138.897	4.3	1.6	18	lysine-specific demethylase 3B
Macf1	-1.96454	3.5	272.378	138.647	5.7	0	4	microtubule-actin cross-linking factor 1 isoform
Pvr	-1.96091	2.3	325.781	166.138	2.7	1.9	7	poliovirus receptor
Gins2	-1.95983	1.6	41.7886	21.3226	2.6	0	8	DNA replication complex GINS protein PSF2
Agtpbp1	-1.9581	2.7	171.844	87.7604	2.1	1.8	13	cytosolic carboxypeptidase 1 isoform 1
Ldlrad4	-1.95725	4.8	136.644	69.8143	14.4	5	18
Cdc42se2	-1.95636	1.8	228.747	116.925	0	0	11	CDC42 small effector protein 2
Pgm2l1	-1.95233	1.4	201.219	103.066	2.4	0	7	glucose 1,6-bisphosphate synthase
Rfwd2	-1.95113	2.2	68.9805	35.3542	1.8	0	1	E3 ubiquitin-protein ligase RFWD2
Ccdc81	1.96295	1.5	19.5914	38.4569	0	0	7	coiled-coil domain-containing protein 81
Rpl21	1.97187	3.1	21.8503	43.086	2.5	0	5	6S ribosomal protein L21
Fndc4	1.97188	1.9	17.8652	35.228	0	0	5	fibronectin type III domain-containing protein 4
Dbh	2.00351	2	19.5484	39.1654	3.2	0	2	dopamine beta-hydroxylase
Amn	2.02987	3.2	9.62709	19.5417	5.5	0	12	protein amnionless precursor
Abcg5	2.02987	2.2	21.5046	43.6516	0	0	17	ATP-binding cassette sub-family G member 5
Gkn3	2.02987	1.6	20.456	41.5231	0	0	6	gastrokine-3
Grik1	2.08786	3.3	22.5734	47.1301	1.8	0	16	glutamate receptor, ionotropic kainate 1 isoform
Hebp1	2.08786	2.2	19.1113	39.9018	1.7	0	6	heme-binding protein 1
Myc	2.10505	15	91.3437	192.283	7.1	0	15	myc proto-oncogene protein isoform a
Itgb5	2.10896	3.5	13.6657	28.8204	3.2	0	16	integrin beta-5 isoform 2
Ccdc158	2.12653	1.5	13.3842	28.4619	0	0	5	coiled-coil domain-containing protein 158
Qrfpr	2.12654	1.1	13.5105	28.7306	0	0	3	pyroglutamylated RFamide peptide receptor
Antxrl	2.14896	1.6	12.8484	27.6107	0	0	14	anthrax toxin receptor-like precursor
Hormad2	2.15414	1.6	21.1377	45.5336	0	0	11	HORMA domain-containing protein 2
Kctd16	2.15415	11.4	20.797	44.7998	6.8	8.5	18	BTB/POZ domain-containing protein KCTD16
Tmevpg1	2.15415	2.7	25.3237	54.551	0	0	10
Il17rc	2.18444	1.9	18.8492	41.175	6.8	0	6	interleukin-17 receptor C precursor
Ptprm	2.18601	1.4	18.9335	41.3889	2.1	0	17	receptor-type tyrosine-protein phosphatase mu
Rasgef1c	2.19097	2.2	16.265	35.6362	10.9	0	11	ras-GEF domain-containing family member 1C
Crocc	2.20821	1.5	14.1646	31.2784	9.9	0	4	rootletin isoform 1
Otoa	2.24253	2	16.6706	37.3843	0	0	7	otoancorin precursor
Ly86	2.31984	3	16.2705	37.745	0	0	13	lymphocyte antigen 86 precursor
Unc119	2.31985	3	12.6633	29.3769	4.8	0	11	protein unc-119 homolog A
Haus5	2.31985	2.7	1.84757	4.28608	0	0	7	HAUS augmin-like complex subunit 5
Il1f10	2.31985	2	15.0759	34.9738	0	0	2	interleukin-1 family member 1
Spaca3	2.31985	2.1	24.9104	57.7884	2.2	0	11	sperm acrosome membrane-associated protein 3
Halr1	2.31985	1.9	21.8817	50.7623	0	0	6	#N/A
Csmd2os	2.31986	3.2	18.921	43.894	0	0	4
Crygd	2.31986	3	6.38647	14.8157	0	0	1	gamma-crystallin D
Mrpl21	2.31986	1.4	12.2643	28.4515	2.5	0	19	39S ribosomal protein L21, mitochondrial
Gm14446	2.37258	1.6	40.0708	95.0711	0	0	19	hypothetical protein LOC667373 isoform 2
Lrrc74a	2.55184	2.6	20.8076	53.0977	0	0	12	#N/A
Immp2l	2.60983	5.8	14.1427	36.91	0	0	12	mitochondrial inner membrane protease subunit 2
Il1a	2.64681	1.6	16.4353	43.5011	0	0	2	interleukin-1 alpha precursor
Pde11a	2.65126	4.4	9.96765	26.4268	0	0	2	dual 3',5'-cyclic-AMP and -GMP phosphodiesterase
Gm5142	2.70649	2.7	19.4349	52.6004	0	0	14	hypothetical protein LOC3897
Bach2os	2.7108	1.6	15.6278	42.3639	0	0	4
Gm13807	2.78382	2.4	15.658	43.589	0	0	2
Cisd1	2.78382	2.3	21.0125	58.495	0	2.1	10	CDGSH iron-sulfur domain-containing protein 1
Erp27	2.78382	3.5	21.2771	59.2316	0	0	6	endoplasmic reticulum resident protein 27
Icam4	2.89982	3.5	17.8849	51.863	5.1	0	9	intercellular adhesion molecule 4 precursor
Lypd5	2.89982	1.6	17.3493	50.3099	0	0	7	ly6/PLAUR domain-containing protein 5 precursor
Arhgdig	3.09313	2.6	11.789	36.4649	2.4	0	17	rho GDP-dissociation inhibitor 3
Gipc3	3.18981	2	15.8414	50.531	5.5	0	10	PDZ domain-containing protein GIPC3
Adh6-ps1	3.24779	2	7.27037	23.6126	0	0	3	Mus musculus adult male liver cDNA, RIKEN full-length enriched library, clone:132P7 product:similar to ALCOHOL DEHYDROGENASE 2 (EC 1.1.1.1) [Peromyscus maniculatus], full insert sequence.
Cracr2a	3.24779	1.8	18.5348	60.1971	2.3	0	6	#N/A
Foxh1	3.2478	1.9	14.8441	48.2106	1.6	0	15	forkhead box protein H1
Gm10007	3.29202	2.9	18.024	59.3354	0	0	19
LOC100504703	3.47977	5.7	12.3265	42.8934	6	1.8	10
Gm16677	3.47977	7.6	7.7839	27.0862	0	3.1	14
Cd74	3.48641	3.1	14.3412	49.9993	0	0	18	H-2 class II histocompatibility antigen gamma
Clu	3.67311	2.9	13.4582	49.4334	2.3	0	14	clusterin precursor
Gnpnat1	3.70976	1.3	0	3.70976	0	0	14	glucosamine 6-phosphate N-acetyltransferase
Cela2a	4.50412	2.4	4.97196	22.3943	0	0	4	chymotrypsin-like elastase family member 2A
Bves	4.6397	1.9	7.57077	35.1261	1.6	0	10	blood vessel epicardial substance
Atp5g1	5.84345	1.6	0	5.84345	1.5	2.9	11	ATP synthase lipid-binding protein,
Gpx4	7.44383	2.3	4.00337	29.8004	6.9	0	10	phospholipid hydroperoxide glutathione
Mnd1	16.1464	2.3	0	16.1464	1.9	0	3	meiotic nuclear division protein 1 homolog
Fam25c	38.4521	1.6	0	38.4521	2.5	0	14	hypothetical protein LOC69134
